# Supplementary material for: Normobaric Hyperoxia for Treatment of Pneumocephalus after Posterior Fossa Surgery in the Semisitting Position: A Prospective Randomized Controlled Trial
Source: PLoS One. 2015 May 20;10(5):e0125710. doi: 10.1371/journal.pone.0125710 (PMC4439020; doi:10.1371/journal.pone.0125710)
Supplement: S1 File — (XLS) [file pone.0125710.s002.xls]

## Sheet: Tabelle1
		#	Variable	Typ	Länge	Ausgabeformat	Etikett
		1	NO	Num	8		Anonyme Patienten-Nr.
		2	CCT_1_Vol_gr_gl_med_ges	Num	8		(Pneumozephalus-Vol. in CT1) [dichotom <=0 95.9 / > 95.9 ml]
		3	age_sex_dich	Num	8		Kombi-dich-sex-alt:
		4	age_dich	Num	8		Alter dichotom 0=> <= 51.93
		5	wort_fe_prae_dicho	Num	8		Pre Op. Wortfehler (0 / mind. 1)
		6	farb_fe_post_dicho	Num	8		Post Op. Farbfehler (0 / mind. 1)
		7	wort_fe_post_dicho	Num	8		Post Op. Wortfehler (0 / mind. 1)
		8	RANDO_GRUP_num	Num	8		Therapie 1 = 100% O2 / 2 = Kontrolle
		9	sex	Num	8		SEX 1 mann, 2 frau
		10	therapiestart	Num	8		Kombination (Therapy & Pneumozephalus-Vol. [dichotom <=0 95.9 / > 95.9 ml])
		11	AGE	Num	8		AGE
		12	HeighT	Num	8		HEIGHT-[cm]
		13	Weight	Num	8		WEIGHT-[kg]
		14	diff_time_CT_2_1	Num	8		Zeitabstand CT2 - CT2 [sec.]
		15	diff_vol_CT1_2	Num	8		diff vol. CT1 - CT2 [ml ]
		16	resorption_per_h	Num	8		Resorption in [ml/h]
		17	sss_num	Num	8
		18	RANDO_GRUP	Char	1		Therapie 1 = 100% O2 / 2 = Kontrolle
		19	CCT_1_Vol	Num	8		Vol.in CT1(Baseline)
		20	A_100_O2_BEGIN	Char	5		100_O2_BEGIN
		21	A_100_O2_ENDE	Char	5		100_O2_ENDE
		22	Extub_Uhr	Char	5		Extub_Uhr
		23	CCT_2_DatUhr	Char	15		CCT_2_DatUhr
		24	CCT_2_Vol	Num	8		Vol.in CT2 (24 h post CT1)
		25	ZEITABST_CT1_CT2	Char	1		ZEITABST_CT1_CT2 _
		26	BGA_1_PH_num	Num	8		BGA_1 = Blutgasanalyse Zeitpunkt1 PH-Wert
		27	BGA_1_HB_num	Num	8		HB-Wert 1
		28	BGA_1_PO2_num	Num	8		PO2 1
		29	BGA_1_PCO2_num	Num	8		PCO2 1
		30	BGA_1_O2SAT_num	Num	8		O2-Sättigung 1
		31	BGA_1_BE_num	Num	8		Base excess 1
		32	BGA_2_PH_num	Num	8		BGA_2 = Blutgasanalyse Zeitpunkt 2 PH-Wert
		33	BGA_2_HB_num	Num	8		HB-Wert 2
		34	BGA_2_PO2_num	Num	8		PO2 2
		35	BGA_2_PCO2_num	Num	8		PCO2 2
		36	BGA_2_O2SAT_num	Num	8		O2-Sättigung 2
		37	BGA_2_BE_num	Num	8		Base excess 2
		38	CCT_1_DatUhr_dat_time	Num	8	DATETIME18.	CT 1 Date-Time
		39	CCT_1_DatUhr_num	Num	8		CT 1 Date-Time num
		40	CCT_2_DatUhr_dat_time	Num	8	DATETIME18.	CT 2 Date-Time
		41	CCT_2_DatUhr_num	Num	8		CT 2 Date-Time num
		42	resorp_per_v_CT1Vol	Num	8		Resorption in Proz. v. CT1-Vol.
		43	praeop1_wort_fehl	Num	8		Prä Op. Fehler Wortnamen-Test
		44	praeop2_farbe_fehl	Num	8		Prä Op. Fehler Farbnamen-Test
		45	postop1_wort_fehl	Num	8		Post Op. Fehler Wortnamen-Test
		46	postop2_farbe_fehl	Num	8		Post Op. Fehler Farbnamen-Test
		47	praeop1_wort_time	Num	8		Prä Op. Fehler Wortnamen-Test Zeitbedarf
		48	praeop2_farbe_time	Num	8		Prä Op. Fehler Farbnamen-Test Zeitbedarf
		49	postop1_wort_time	Num	8		Post Op. Zeit für Wortnamen-Test Zeitbedarf
		50	postop2_farbe_time	Num	8		Post Op. Zeit für Farbnamen-Test Zeitbedarf
